# Supplementary material for: Exome Capture with Heterologous Enrichment in Pig (Sus scrofa)
Source: PLoS One. 2015 Oct 2;10(10):e0139328. doi: 10.1371/journal.pone.0139328 (PMC4592256; doi:10.1371/journal.pone.0139328)
Supplement: S3 Table — (ZIP) [file pone.0139328.s003.zip]

Archive with 1 entries (1 files):
- S3 Table.xlsx
