# Supplementary material for: Exome Capture with Heterologous Enrichment in Pig (Sus scrofa)
Source: PLoS One. 2015 Oct 2;10(10):e0139328. doi: 10.1371/journal.pone.0139328 (PMC4592256; doi:10.1371/journal.pone.0139328)
Supplement: S3 Table — (ZIP) [file pone.0139328.s003.zip › S3 Table.xlsx]

## Sheet: Foglio1
S3 Table. Single nucleotide variants (SNVs) discovered in comparison to the reference genome.
Variant calling was performed with GATK (Genome Analysis Toolkit) in comparison to ENSEMBL Sus_scrofa.Sscrofa10.2
SSC=Sus scrofa chromosome; POS=position; REF=reference allele; VAR=variant allele; VAR_FRQ_DU=variant allele frequency in pool DU; VAR_FRQ_HY=variant allele frequency in pool HY
SSC	POS	REF	VAR	VAR_FRQ_DU	VAR_FRQ_HY
1	2101	T	C	0.342857	0.283784
1	2439	T	C	0.272727	0.5
1	2791	C	T	0.357143	0.457143
1	2813	T	G	0.692308	0.961538
1	4296	C	A	0.494737	0.580952
1	4369	C	A	0.186275	0.147059
1	4370	C	A	0.631068	0.778846
1	4430	G	A	0.116667	0.320513
1	4434	C	A	0.0526316	0.223684
1	5372	G	T	0.361702	0.456522
1	5386	T	C	0.319149	0.560976
1	5418	T	C	0.333333	0.0188679
1	5454	G	A	0.147059	0.377778
1	5463	T	C	0.206897	0.0512821
1	5484	C	T	0.217391	0.56
1	5672	G	T	0.230769	0.315789
1	5705	C	A	0.235294	0.24
1	5719	T	C	0.4	0.4
1	6214	A	T	0.294118	0
1	6542	A	C	0.4375	0.75
1	6546	T	G	0.111111	0.25
1	6568	T	C	0.5	0.55
1	6849	G	A	0.0666667	0.294118
1	7526	C	G	0.230769	0.0810811
1	8687	G	C	0.714286	0.789474
1	8785	G	A	0.636364	0.875
1	8857	T	A	0.25	0.347826
1	8919	T	C	0.111111	0.234043
1	9404	T	C	0.342105	0.3
1	9470	G	T	0.3	0.375
1	9724	G	T	0.0555556	0.346154
1	12079	C	G	0.333333	0.444444
1	12940	C	T	0.545455	0.666667
1	13144	T	C	0.133333	0.5
1	13312	C	T	0.32	0.666667
1	13315	C	G	0.24	0.555556
1	13832	T	G	0.941176	0.733333
1	13998	G	A	0.223881	0.34
1	14335	G	A	0.157895	0
1	14449	G	C	0.333333	0.595745
1	14523	C	T	0.0675676	0.279412
1	14574	A	C	0.342105	0.176471
1	15934	G	A	0.133333	0.181818
1	16670	A	C	0.545455	0.647059
1	16694	C	A	0.172414	0.37037
1	16860	C	T	0.263158	0.320755
1	16882	A	T	0.321429	0.5
1	17979	C	T	0.482759	0.5625
1	18392	A	G	0.21875	0.272727
1	18395	C	G	0.258065	0.428571
1	20006	A	G	0.152542	0.0909091
1	20061	G	A	0.191781	0.183099
1	20102	C	G	0.106667	0.216867
1	20103	A	G	0.108108	0.225
1	20171	G	C	0.421053	0.388889
1	20373	C	T	0.111111	0.295455
1	21552	G	C	0.366667	0.413793
1	21634	C	T	0.388889	0.333333
1	21649	A	C	0.736842	0.794118
1	21650	G	A	0.65	0.676471
1	21664	C	T	0.366667	0.204082
1	22964	A	C	0.347826	0.0909091
1	23165	G	T	0.0769231	0.275862
1	23185	T	C	0.241379	0.277778
1	23262	T	C	0.136364	0.416667
1	23332	T	G	0.8	0.882353
1	23412	A	G	0.1	0.363636
1	23420	C	T	0.179487	0.314286
1	23432	C	T	0.047619	0.166667
1	23689	G	A	0.205882	0.255319
1	23697	C	G	0.695652	0.764706
1	24307	G	A	0.363636	0.142857
1	24353	C	T	0.232558	0.190476
1	26173	T	G	0.894737	0.956522
1	26287	C	A	0.314286	0.5
1	28269	G	A	0.206897	0
1	28274	G	C	0.241379	0.0277778
1	28281	C	T	0.241379	0.4
1	28304	G	C	0.0357143	0.214286
1	28911	T	A	0.458333	0.71875
1	28965	G	A	0.65	0.814815
1	29380	A	G	0.473684	0.578947
1	29459	G	T	0.285714	0.416667
1	29500	C	G	0.882353	0.708333
1	29511	G	T	0.942857	0.695652
1	29581	G	A	0.244444	0.047619
1	31043	G	C	0.411765	0.259259
1	32335	T	G	0.780488	0.875
1	32343	C	T	0.756098	0.909091
1	34331	T	C	0.935484	0.708333
1	34403	A	C	0.653846	0.391304
1	35461	T	G	0.6	0.818182
1	36414	G	T	0.25	0.230769
1	37233	T	A	0.2	0.375
1	37342	A	C	0.307692	0
1	37808	T	C	0.105263	0.4
1	41200	T	C	0.424242	0.529412
1	41510	G	T	0.238095	0.375
1	41766	A	G	0.222222	0.416667
1	41813	A	G	0.68	0.8
1	42210	T	A	0.16	0.117647
1	42259	A	C	0.866667	1
1	42650	C	T	0.419355	0.545455
1	43056	C	T	0.31	0.340741
1	43099	G	T	0.694444	0.680412
1	43103	C	G	0.71831	0.680851
1	43127	A	C	0.811321	0.815789
1	43163	T	G	0.368421	0.309524
1	43170	T	C	0.394737	0.394737
1	43179	C	A	0.189189	0.257143
1	43555	G	A	0.333333	0.275862
1	44812	T	C	0.65	0.466667
1	44828	G	T	0.558824	0.323529
1	44843	C	A	0.451613	0.448276
1	44994	A	C	0.352941	0.21875
1	45054	T	A	1	0.8
1	45080	A	C	0.764706	0.6875
1	45081	G	A	0.611111	0.5625
1	46151	G	T	0.461538	0.333333
1	48055	G	A	0.454545	0.272727
1	48058	C	A	0.454545	0.636364
1	50947	C	T	0.985075	0.965035
1	50986	G	T	0.477876	0.47541
1	53730	G	T	0.0434783	0.2
1	59217	C	G	0.553571	0.410256
1	59276	A	G	0.320755	0.457627
1	60080	C	A	0.393939	0.0588235
1	60418	A	C	0.391304	0.5625
1	61142	C	G	0.125	0.0666667
1	62052	A	C	0.102273	0.254717
1	62387	A	G	0.241379	0.432432
1	62398	C	G	0.478261	0.823529
1	62427	T	G	0.0571429	0.15
1	62451	T	A	0.321429	0.105263
1	62796	A	G	0.230769	0.5
1	62952	A	T	0.307692	0.466667
1	62953	A	C	0.25	0.466667
1	63298	G	C	0.340426	0.263158
1	64875	A	G	0.909091	0.928571
1	65706	G	T	0.785714	0.95
1	67301	G	C	0.966667	0.896552
1	67710	C	T	0.0178571	0.205128
1	68599	G	C	0.4375	0.190476
1	69239	G	C	0	0.233333
1	69579	G	C	0.2	0.28125
1	69605	T	C	0.2	0.125
1	72870	A	C	0.545455	0.769231
1	72871	G	A	0.0909091	0.285714
1	74365	G	A	0	0.363636
1	74855	C	G	0.203704	0.0869565
1	75009	G	T	0.129032	0.130435
1	75868	A	G	0.625	0.793103
1	75931	G	T	0.0322581	0.259259
1	76635	C	G	0.304348	0.264151
1	77837	G	C	0.461538	0.461538
1	77855	T	C	0.307692	0
1	77868	A	T	0.5	0.7
1	79212	G	C	0.219512	0.179487
1	79636	G	C	0.224138	0.0784314
1	79700	C	T	0.403846	0.333333
1	79743	T	C	0.363636	0.3
1	79848	T	C	0.266667	0.235294
1	80335	G	C	0.21875	0.0769231
1	80653	C	G	0.272727	0.5
1	80677	T	C	0.25	0.5
1	82786	G	C	0.285714	0.631579
1	82863	G	A	0.2	0.232558
1	85759	T	C	0.536585	0.347826
1	87503	G	A	0.259259	0.09375
1	87523	A	C	0.4375	0.3
1	87677	C	T	0.272727	0.461538
1	87751	C	T	0.52	0.529412
1	87885	C	T	0.21875	0.0909091
1	87894	G	T	0.30303	0.264706
1	87965	T	C	0.185185	0.133333
1	88011	C	A	0.772727	0.608696
1	88059	A	G	0.785714	0.416667
1	88448	G	A	0.25	0.380952
1	88495	A	G	0.173913	0.137931
1	88509	T	C	0.842105	0.642857
1	88862	G	A	0.333333	0.125
1	89335	A	G	0.4	0.7
1	89347	C	T	0.666667	0.8125
1	89538	C	T	0.6	0.0909091
1	89554	T	G	0.5	0.0833333
1	89638	G	C	0.275862	0.0810811
1	90536	C	T	0.476744	0.506494
1	91092	C	T	0.0769231	0.357143
1	91098	T	C	0.0714286	0.333333
1	91117	G	A	0.185185	0.34375
1	91189	G	A	0.0454545	0.285714
1	91306	G	C	0.277778	0.0909091
1	91385	G	T	0	0.208333
1	91486	A	T	0.4	0.363636
1	91592	A	G	0.4	0.4
1	91597	C	T	0.363636	0.3
1	91775	A	G	0.297297	0.142857
1	91795	G	A	0.35	0.272727
1	91796	C	G	0.35	0.272727
1	91840	A	C	0.235294	0.131579
1	92035	T	C	0.285714	0.266667
1	92711	T	C	0.928571	0.928571
1	92729	G	A	0.296296	0.392857
1	92768	A	G	0.216216	0.174603
1	92778	A	G	0.783784	0.861538
1	92780	C	G	0.272727	0.349206
1	92826	G	C	0.178571	0.0338983
1	92834	C	A	0.24	0.254545
1	92841	G	T	0.157895	0.229167
1	93135	G	T	0.952381	0.954545
1	93194	A	C	0.380952	0.243243
1	93198	T	C	0.217391	0.0810811
1	94097	G	A	0.5	0.3125
1	94345	A	T	0.318182	0.263158
1	94357	G	A	0.571429	0.68
1	94381	C	T	0.205882	0.263158
1	96333	T	C	0.4	0.2
1	96334	G	A	0.4	0.2
1	96890	G	T	0.558824	0.451613
1	97086	A	G	0.166667	0.454545
1	97109	C	T	0.210526	0.107143
1	97212	C	T	0.147059	0.285714
1	97213	G	A	0.272727	0.185185
1	97328	C	T	0.275	0.35
1	97389	T	C	0.177419	0.228571
1	97393	T	C	0.328125	0.418919
1	97440	C	A	0.362069	0.230769
1	97485	T	G	0.705882	0.74359
1	97520	A	C	0.2	0.166667
1	97563	T	C	0.3	0.454545
1	98459	A	C	0.0465116	0.377778
1	98476	G	A	0.283019	0.14
1	98522	G	A	0.0714286	0.245902
1	98546	C	T	0.205882	0.196078
1	98807	A	G	0.4375	0.461538
1	98819	G	A	0.105263	0.307692
1	99048	T	C	0.545455	0.538462
1	99649	C	T	0.148148	0.214286
1	99676	T	G	0.636364	0.526316
1	99698	C	T	0.818182	1
1	99894	T	G	0.5	0.5
1	100042	G	A	0.157895	0.388889
1	100097	T	C	0.21875	0.24
1	100227	T	G	0.0322581	0.291667
1	101423	T	A	0.315789	0.176471
1	102559	C	G	0.521739	0.32
1	102644	T	C	0.277778	0.0882353
1	102816	C	G	0.0952381	0.421053
1	102844	C	G	0.681818	0.466667
1	103085	G	A	0.212121	0.282051
1	104564	T	A	0.461538	0.0952381
1	104570	T	G	0.307692	0
1	104688	C	T	0.466667	0.692308
1	104697	T	G	0.411765	0.8
1	104700	G	T	0.411765	0.8
1	105055	A	G	0.454545	0.636364
1	105125	T	C	0.266667	0.0666667
1	105182	C	T	0.22449	0.204545
1	105248	G	A	0.941176	0.9375
1	105278	C	T	0.727273	1
1	108817	T	C	0.1	0.384615
1	109042	T	C	0.181818	0.666667
1	109606	T	C	0.5	0
1	112865	C	T	0.666667	0.857143
1	113470	C	T	0.307692	0.473684
1	113578	G	A	0.24	0.157895
1	113593	A	G	0.192308	0.0588235
1	113594	C	T	0.307692	0.294118
1	113611	T	G	0.28	0.409091
1	113646	T	C	0.16129	0.285714
1	113651	A	C	0.96875	0.866667
1	113805	A	C	0.166667	0.666667
1	113895	T	A	0.05	0.375
1	114379	A	G	0.238095	0.176471
1	114676	C	G	0.8	0.466667
1	115349	G	A	0.421053	0.588235
1	115419	G	A	0.0555556	0.190476
1	115627	A	G	0.588235	0.5
1	116178	G	C	0.442623	0.123288
1	116192	T	A	0.144928	0.310811
1	116228	C	G	0.365079	0.078125
1	116317	A	C	0.22	0.25
1	116472	T	G	0.142857	0.25
1	116801	G	C	0.428571	0.7
1	116896	G	A	0.488889	0.632653
1	117330	C	T	0.25	0.166667
1	117442	G	A	0.121951	0.18
1	117521	T	C	0.689655	0.875
1	117642	G	C	0.2	0.315789
1	118935	G	A	1	0.92
1	119080	T	G	0.416667	0.322581
1	119094	G	A	0.228571	0.214286
1	119137	C	G	0.375	0.344828
1	119378	A	C	0.525	0.369565
1	120196	C	G	0.458333	0.35
1	120247	A	C	0.116279	0.212121
1	121195	C	A	0.277778	0.125
1	121197	G	A	0.263158	0.117647
1	126301	G	A	0.277778	0.25
1	126320	T	A	0.263158	0.125
1	126342	A	T	0.421053	0.526316
1	126753	G	A	0.0869565	0.325581
1	126803	A	G	0.1	0.380952
1	126963	G	C	0.166667	0.290909
1	127278	C	T	0.269231	0.3
1	127433	G	A	0.352941	0.210526
1	128841	G	A	0.384615	0.346154
1	129166	C	G	0.294737	0.278689
1	129183	G	C	0.782609	0.816794
1	129219	A	G	0.376471	0.383333
1	129232	C	T	0.342105	0.388889
1	129552	A	T	0.78125	0.904762
1	129702	A	G	0.302326	0.27451
1	129737	A	T	0.222222	0.186667
1	129768	G	A	0.341463	0.319149
1	130003	T	C	0.1875	0.142857
1	130334	C	A	0.745763	0.770833
1	130415	T	C	0.340659	0.413793
1	130533	T	A	0.363636	0.5
1	131190	A	T	0.208333	0.16
1	131515	C	A	0.269231	0.35
1	131552	G	T	0.428571	0.538462
1	131570	T	C	0.5	0.7
1	131653	A	G	0.344828	0.35
1	131696	G	A	0.88	0.958333
1	132596	T	G	0.2	0.207627
1	132675	A	G	0.288043	0.299539
1	132705	G	A	0.518797	0.483333
1	132956	T	C	0.4	0.5625
1	134352	A	C	0.5	0.1
1	134682	A	C	0.666667	0.1
1	134686	G	A	0.631579	0.1
1	137275	C	A	0.153846	0.209302
1	137501	C	T	0.376812	0.413333
1	137632	C	G	0.8125	0.9
1	138536	G	T	0.916667	0.625
1	138559	C	G	0.25	0.181818
1	140472	A	C	0.818182	0.857143
1	141769	G	A	0.714286	0.8125
1	141784	T	C	0.3	0.307692
1	142931	T	C	0.333333	0.545455
1	142950	C	T	0.16	0.117647
1	142981	A	T	0.78125	0.516129
1	143004	G	A	0.3	0.289474
1	143068	G	T	0.333333	0.37931
1	144436	G	C	0.0588235	0.315789
1	145226	A	C	0.545455	0.470588
1	145253	T	A	0.454545	0.263158
1	146337	C	G	0.108696	0.282051
1	146357	C	G	0.238095	0.22807
1	146365	C	G	0.366667	0.383333
1	146996	G	C	0.416667	0.470588
1	147020	G	A	0.538462	0.526316
1	147052	G	A	0.48	0.444444
1	147378	G	A	0.636364	0.545455
1	147427	T	C	0.244444	0.305085
1	147698	G	T	0.75	0.555556
1	148409	A	G	0.4	0.416667
1	148678	T	C	0.384615	0.285714
1	148744	C	A	0.357143	0.227273
1	148912	A	C	0.454545	0.384615
1	148921	G	A	0.375	0.361111
1	148967	C	T	0.263158	0.146341
1	148968	A	G	0.842105	0.9
1	148999	G	A	0.323529	0.244898
1	149021	A	G	0.243243	0.113636
1	149045	A	C	0.289474	0.208333
1	149776	A	T	0.225806	0.104478
1	149817	T	A	0.857143	0.851852
1	151032	A	G	0.166667	0.5
1	151164	G	A	0.15	0.208333
1	151177	G	A	0.142857	0.2
1	151193	C	A	0.266667	0.416667
1	151404	C	G	0.157895	0.133333
1	151405	C	G	0	0.25
1	151427	T	G	0.730769	0.961538
1	151451	G	A	0.589744	0.712329
1	151506	A	C	0.339286	0.405941
1	151515	A	G	0.321429	0.336842
1	151552	C	T	0.131579	0.172414
1	151919	G	T	0.238095	0.131579
1	152632	T	A	0.787879	0.85
1	152667	G	C	0.939394	0.928571
1	152671	T	G	0.393939	0.285714
1	152691	T	G	0.264706	0.235294
1	153372	A	T	0.636364	0.272727
1	153417	T	G	0	0.333333
1	153520	T	C	0.272727	0.184211
1	153542	A	G	0.47619	0.689655
1	153581	C	A	0.571429	0.666667
1	153948	G	C	0.833333	0.888889
1	154545	A	C	0	0.384615
1	154655	G	A	0.166667	0.333333
1	154837	C	T	0	0.185185
1	154865	G	T	0.956522	0.970588
1	154896	G	A	0.459459	0.322034
1	154917	A	G	0.233333	0.354839
1	154952	A	C	0.364583	0.367188
1	155417	T	A	0.5	0.428571
1	155427	G	C	0.3	0.28
1	155428	G	C	0.2	0.269231
1	155524	C	A	0.529412	0.235294
1	155720	T	A	0.384615	0
1	155946	G	T	0.75	0.545455
1	156117	G	T	0.235294	0.16
1	156198	T	G	0.208333	0.411765
1	157346	G	T	0.5	0.318182
1	157371	A	G	0.6	0.40625
1	157685	T	A	0.125	0.35
1	157746	C	A	0.333333	0.166667
1	158245	T	A	0.030303	0.266667
1	158295	G	C	0.428571	0.391304
1	158325	A	C	0.352941	0.733333
1	158348	G	A	0.272727	0.2
1	158357	A	G	0.1	0.3
1	158778	G	T	0.6875	0.80303
1	158786	T	C	0.0416667	0.151515
1	158811	G	A	0.487805	0.59322
1	158844	A	C	0.24	0.692308
1	158845	T	C	0.04	0.192308
1	158867	G	C	0.277778	0.352941
1	159088	T	G	0.103448	0.333333
1	159094	T	G	0.181818	0.583333
1	159106	C	G	0.27027	0.159091
1	159141	A	G	0.5	0.685714
1	159165	T	C	0.34375	0.3
1	159167	C	T	0.2	0.137931
1	159198	C	T	0.15	0.291667
1	159230	T	G	0.516129	0.533333
1	159342	C	T	0.266667	0.25
1	159386	A	C	0.694737	0.838462
1	159445	C	G	0.252874	0.147059
1	159603	C	A	0.25	0.444444
1	159623	T	A	0.0588235	0.210526
1	159639	G	C	0.0588235	0.526316
1	159842	G	T	1	0.666667
1	159930	G	T	0.259259	0.424242
1	159985	G	A	0.1	0.309524
1	159989	C	A	0.166667	0.238095
1	160086	T	A	0.33	0.378947
1	160087	C	A	0.343434	0.382979
1	160102	C	T	0.27957	0.301075
1	160112	C	T	0.247191	0.239583
1	160199	T	G	1	1
1	160526	G	T	0.0804598	0.207207
1	160539	C	A	0.835616	0.894118
1	160708	A	C	0.241379	0.287129
1	160721	C	G	0.551282	0.586207
1	160736	A	C	0.538462	0.512195
1	160743	T	A	0.438356	0.4875
1	161233	A	G	0.2	0.764706
1	161256	C	A	0.0555556	0.217391
1	161297	T	C	0.0967742	0.545455
1	161516	G	C	0.95	0.9
1	161567	C	T	0.111111	0.615385
1	161853	A	T	0.294118	0.1
1	161890	G	A	0.205882	0.0625
1	161894	G	C	0.393939	0.34375
1	161897	G	A	0.388889	0.342857
1	161952	T	G	0.357143	0.294118
1	162004	G	C	0.423077	0.378378
1	162070	G	A	0.314815	0.271429
1	162083	C	T	0.568966	0.753425
1	162089	G	T	0.25	0.414286
1	162131	T	A	0.625	0.540541
1	162185	A	G	0.4375	0.208333
1	162194	A	T	0.25	0.272727
1	162209	T	G	0.181818	0.352941
1	162216	C	G	0.333333	0.357143
1	162224	T	G	0.333333	0.461538
1	162243	G	C	0.214286	0.454545
1	162376	T	A	0.307692	0.8
1	162450	C	T	0.0625	0.272727
1	162502	C	A	0.296296	0.238095
1	162806	G	A	0.233333	0.12
1	163829	G	T	0.138889	0.282051
1	163834	G	A	0.46875	0.382353
1	163879	C	T	0.307692	0.833333
1	164688	A	G	0.703704	0.692308
1	164727	C	G	0.0625	0.375
1	164732	G	A	0.21875	0.09375
1	164774	T	G	0.652174	0.736842
1	164787	A	C	0.166667	0.388889
1	164801	G	C	0.857143	0.75
1	164830	A	G	0.391304	0.3125
1	164832	C	T	0.5	0.368421
1	164901	G	A	0.3125	0.429907
1	164919	T	C	0.765432	0.842105
1	165031	A	C	0.2	0.4
1	165034	C	T	0.2	0.4
1	165381	G	A	0.357143	0.714286
1	166829	G	C	0.52381	0.391304
1	167244	T	A	0.6	0.578947
1	167676	C	A	0.769231	0.571429
1	167801	C	A	0.217391	0.28
1	168100	G	A	0.294118	0.0769231
1	168427	A	G	0.04	0.36
1	169659	T	C	0.421053	0.230769
1	170149	C	G	0.173913	0.3
1	171459	A	G	0.423077	0.333333
1	171770	G	C	0.117647	0.5
1	171772	G	A	0.210526	0.526316
1	171786	G	A	0.272727	0.6
1	173057	T	C	0	0.461538
1	173251	C	T	0.575	0.617647
1	173413	C	A	0.380952	0.846154
1	173558	G	A	0.294118	0
1	174079	A	C	0.190476	0.473684
1	174084	C	T	0	0.2
1	174092	T	C	0.166667	0.133333
1	232649	C	T	0.0769231	0.25
1	242068	G	A	0.820513	0.754386
1	242140	C	T	0.892857	0.727273
1	253230	C	T	0.142857	0.391304
1	256157	T	C	0.925	0.857143
1	256189	C	T	0.888889	0.897059
1	256272	A	G	0.39	0.82
1	256857	C	T	0.484375	0.693642
1	279707	T	A	1	0.866667
1	282012	A	G	0.537634	0.705882
1	282117	T	C	0.456	0.66
1	283293	C	G	0.126316	0.292683
1	283718	G	C	0.325581	0.623188
1	283780	C	G	1	0.814815
1	283795	G	T	0.217391	0.190476
1	283850	T	C	1	0.75
1	285950	T	C	0.421053	0.806452
1	286043	C	G	0.984848	0.883495
1	286215	C	T	0.338235	0.507937
1	286443	T	C	0.172414	0.208333
1	286608	C	T	0.95122	0.880952
1	288491	A	G	0.433824	0.675676
1	289517	C	T	0.465116	0.758242
1	292547	G	T	0.611111	0.722222
1	779330	G	A	0.217391	0.76
1	779743	C	T	0.583333	0.0769231
1	792897	C	T	0.357143	0.6
1	792980	G	A	0.1	0.411765
1	793002	T	C	0.1	0.272727
1	870096	A	G	0.818182	0.866667
1	934682	C	A	0.458333	0.586207
1	987028	T	C	0.2	0.7
1	1035863	G	A	0.5625	0.5
1	1035936	C	T	0.5	0.529412
1	1083530	G	A	0.5	0.666667
1	1227555	C	G	0.0731707	0.244444
1	1319978	C	T	0.307692	0.642857
1	1593223	T	C	0.6875	0.538462
1	1593255	C	A	0.692308	0.5
1	1594341	A	G	0.451613	0.727273
1	1594440	T	C	0.461538	0.52381
1	1594791	G	C	0.372881	0.566265
1	1594847	T	C	0.465347	0.707692
1	1595425	A	G	0.363636	0.933333
1	1598920	C	T	0.272727	0.6875
1	1599007	T	C	0.4375	1
1	1601764	C	T	0.352941	0.607143
1	1602866	T	C	0.380952	0.611111
1	1602871	T	C	0.391304	0.611111
1	1602895	T	C	0.333333	0.592593
1	1602979	A	G	0.611111	0.84
1	1605824	C	T	0.4	0.642857
1	1605891	C	T	0.571429	0.642857
1	1606122	G	A	0.576923	0.714286
1	1610133	A	G	0.625	0.604651
1	1611204	G	A	0.461538	0.589744
1	1611633	C	T	0.460733	0.676301
1	1611863	T	C	0.352941	0.807692
1	1611905	G	A	0.0909091	0.411765
1	1621622	A	G	0.416667	0.481481
1	1858225	T	C	0.428571	0.75
1	1858243	T	C	0.466667	0.666667
1	1892833	C	G	0.333333	0.1
1	1901503	T	C	0.9	0.714286
1	1901639	A	G	0.769231	0.833333
1	1901648	C	T	0.769231	0.8
1	1902326	G	C	0.8	0.642857
1	1902500	C	G	1	0.785714
1	1902503	T	C	1	0.785714
1	1912323	A	G	0.666667	0.7
1	1997328	A	G	0.9375	1
1	2002930	C	T	0.727273	1
1	2148148	G	A	0.5	0.923077
1	2150774	T	C	0.893617	1
1	2150896	G	T	0.347826	0.921053
1	2150965	G	A	0.4	0.619048
1	2150967	G	A	0.4	0.952381
1	2156606	T	C	0.333333	0.015625
1	2156763	G	A	0.027027	0.311111
1	2156845	C	T	0.52	0.612903
1	2156855	G	A	0.4	0.0714286
1	2156871	G	A	0	0.259259
1	2179879	G	A	0.5	0.625
1	2179974	T	C	0.630435	0.95
1	2180042	T	C	0.604396	0.769231
1	2180148	T	C	0.594937	0.938776
1	2180164	G	C	0.0441176	0.291667
1	2180302	G	C	0	0.315789
1	2180315	T	C	0	0.388889
1	2180330	G	C	0	0.388889
1	2322418	C	T	0.241379	0.395833
1	2322507	C	T	0.792208	0.795455
1	2322585	G	A	0.217391	0.211765
1	2455556	G	A	0.368421	0.125
1	2456828	T	C	0.690476	0.423729
1	2456869	C	T	0.442623	0.0632911
1	2457196	C	T	0.454545	0.047619
1	2464430	A	G	0.75	0.8
1	2546451	T	C	0.9	0.8
1	2549670	G	A	1	0.7
1	2621338	A	G	1	0.8
1	2623418	C	T	0.866667	0.692308
1	2623426	T	C	0.875	0.692308
1	2654837	T	C	0.75	0.642857
1	2654838	G	A	0.5	0.1
1	2654879	A	G	0.384615	0.0740741
1	2660829	A	G	0.7	0.416667
1	2665519	A	C	1	1
1	2665794	A	G	0.625	1
1	2665837	C	T	0.454545	0.5
1	2665842	C	T	0.181818	0.545455
1	2665862	T	C	0.5	1
1	2666158	T	C	0.466667	0.333333
1	2666170	A	G	0.8	1
1	2666202	C	T	0.785714	1
1	2666205	T	G	0.769231	1
1	2666343	C	T	0.571429	0.384615
1	2666352	T	G	0.5	0.428571
1	2666448	C	G	0.583333	0.470588
1	2666501	A	G	0.428571	0.47619
1	2666507	C	G	0.428571	0.428571
1	2666596	A	C	1	1
1	2666695	A	T	0.428571	0.533333
1	2666714	C	T	0.3125	0.615385
1	2668077	C	T	0.545455	0.75
1	2668101	G	A	0.142857	0.461538
1	2670852	C	A	0.363636	0.653846
1	2670861	C	T	0.2	0.625
1	2670875	G	A	0.181818	0.538462
1	2670907	C	T	0.26087	0.588235
1	2671004	C	A	0.388889	0.592593
1	2672806	G	A	0.7	0.8
1	2672840	T	C	0.692308	0.933333
1	2672846	T	C	0.666667	0.923077
1	2675152	T	C	0.916667	1
1	2675159	G	T	0.714286	1
1	2685712	A	G	1	1
1	2685720	C	T	0.586207	0.465116
1	2685871	C	T	0.95	1
1	2688167	C	A	0.333333	0.526316
1	2688171	T	C	1	1
1	2688206	A	G	0.909091	1
1	2695900	T	C	1	1
1	2695901	A	G	0.7	0.4
1	2697636	G	A	0.384615	0.6875
1	2705653	C	T	0.0909091	0.4
1	2709074	T	C	0.4	0.181818
1	2709126	A	G	0.5625	0.7
1	2709210	G	C	0.0833333	0.333333
1	2709213	T	C	0.666667	0.727273
1	2709216	A	C	0.666667	0.75
1	2730390	G	A	1	1
1	2730399	T	C	1	1
1	2730472	C	G	0.916667	1
1	2732771	G	A	0.347826	0.0588235
1	2734630	T	C	0.965517	1
1	2735154	G	A	0.392857	0.275
1	2735313	T	C	1	1
1	2736566	T	C	0.678571	0.666667
1	2736839	T	C	0.956522	1
1	2736966	G	A	0.877551	0.666667
1	2736982	G	A	0.897959	0.644444
1	2737107	C	T	0.666667	0.6875
1	2739260	C	A	0.95122	1
1	2739401	G	A	0.0625	0.65
1	2739430	C	T	0.142857	0.722222
1	2750486	C	G	0.636364	0.6
1	2750526	G	A	0.866667	1
1	2750559	G	A	0.142857	0.45
1	2750688	T	C	0.078125	0.366197
1	2750702	G	A	0.106667	0.43956
1	2750722	C	A	0.107527	0.446602
1	2750892	A	G	0.047619	0.272727
1	2760757	C	T	0.526316	0.833333
1	2760895	C	T	0.411765	0.529412
1	2761197	C	T	1	1
1	2761227	G	A	0.0769231	0.454545
1	2761247	G	T	1	1
1	2761268	C	T	0.142857	0.454545
1	2761611	C	T	0.125	0.289474
1	2761667	G	A	0.2	0.295082
1	2761682	G	A	0.409091	0.0263158
1	2761859	G	A	0.826087	0.652174
1	2761865	C	T	0.117647	0.338462
1	2764930	C	T	0.7	0.625
1	2780700	A	G	0.181818	0.441176
1	2784099	T	G	0.117647	0.3
1	2785305	G	A	0.259259	0.648649
1	2785359	G	A	0.564103	1
1	2785412	C	G	0.813953	0.513158
1	2785432	T	A	0.131148	0.434783
1	2785730	G	A	0.0588235	0.384615
1	2789703	T	C	0.769231	0.974359
1	2789862	G	A	0.355372	0.577922
1	2790186	C	T	0.4	0.16
1	2805702	T	C	0.594595	0.985714
1	2808582	A	G	0.2	0.391304
1	2808932	A	G	0.25	0.295455
1	2810169	G	C	0.416667	0
1	2810174	G	A	0.0833333	0.333333
1	2810190	C	A	0.0833333	0.363636
1	2810472	T	C	0.25	0.666667
1	2814222	A	G	0.0980392	0.360656
1	2850145	G	A	0.75	0.1
1	2922653	T	C	0.333333	0.7
1	2922692	C	T	0.333333	0.588235
1	2922701	G	A	0.5	0.0625
1	2937833	T	C	0.9	1
1	2979306	A	G	0.266667	0
1	2982248	A	G	0.3	0.0909091
1	2982346	A	C	0.416667	0
1	2985283	C	A	0	0.454545
1	2985400	T	C	0.333333	0.285714
1	3015133	C	G	0.545455	0.416667
1	3021300	A	G	0.0769231	0.411765
1	3021315	C	T	0	0.235294
1	3038300	A	G	0.4	0.416667
1	3048787	T	C	0.375	0.133333
1	3061663	C	A	0.6	0.0909091
1	3061675	C	T	0.8	0.461538
1	3115704	T	C	0.714286	1
1	3115812	C	G	0.345455	0.4125
1	3115882	G	A	0.142857	0.225806
1	3117473	T	C	0.666667	1
1	3117539	G	A	0.243243	0.244444
1	3117552	G	A	0.209302	0.7
1	3117553	T	C	0.244444	0.7
1	3117881	G	A	0.194444	0.414634
1	3121466	A	C	0.214286	0.333333
1	3122007	C	G	0.473684	0.588235
1	3122020	T	C	0.526316	0.583333
1	3122181	C	G	0.595238	0.64
1	3122247	G	A	0.565217	0.428571
1	3122284	C	T	0.461538	0.866667
1	3122289	G	A	0.25	0.0714286
1	3123065	C	G	0.272727	0.3
1	3123193	C	T	0.545455	0.272727
1	3123402	C	T	0.117647	0.3
1	3123431	G	A	0.5	0.529412
1	3123434	A	G	0.5625	0.8125
1	3127451	C	T	0	0.25
1	3238748	G	T	0.313725	0.439394
1	3239003	C	G	0.733333	0.588235
1	3240461	T	C	0.185484	0.429577
1	3240703	T	C	0.171429	0.0925926
1	3242949	G	A	0.470588	0
1	3242989	T	G	0.2	0.473684
1	3247347	G	A	0.047619	0.263158
1	3247584	A	G	0.266667	0.272727
1	3253887	C	T	0.461538	0.172414
1	3253916	A	G	0.555556	0.263158
1	3254238	G	A	0.136364	0.387097
1	3254335	C	T	0.125	0.3125
1	3259538	G	A	0.368	0.378151
1	3259718	A	G	0.833333	0.6
1	3259799	G	A	0	0.235294
1	3259972	A	G	0.40625	0.347826
1	3260305	G	A	0.138889	0.214286
1	3263433	C	G	0.3125	0.321429
1	3263540	G	T	0.0697674	0.262295
1	3263541	G	T	0.0714286	0.262295
1	3346799	A	G	0.65	0.709677
1	3351400	C	A	0.0909091	0.307692
1	3370834	A	G	0.230769	0.285714
1	3374058	T	C	0.285714	0.333333
1	3374086	G	T	0.4375	0.5
1	3374576	T	G	0.272727	0.416667
1	3418103	C	T	0.333333	0.75
1	3466587	G	A	0	0.384615
1	3466649	C	T	0	0.333333
1	3466933	A	T	0.5	0.583333
1	3466967	C	T	0.153846	0.181818
1	3466971	C	T	0.692308	0.727273
1	3466996	A	G	0.5	0.75
1	3467112	A	G	0.4	0.833333
1	3469830	A	G	0.380952	0.333333
1	3469873	G	C	0.230769	0.5
1	3470154	A	C	0.4	0.75
1	3479738	C	T	0.416667	0.272727
1	3528506	C	T	0.529412	0.736842
1	3548903	C	T	0.4	0.142857
1	3548951	T	C	0	0.533333
1	3575637	A	G	0.426829	0.57971
1	3575834	A	G	0.466667	0.642857
1	3576006	A	G	0.272727	0.727273
1	3580999	A	T	0.473684	0.48
1	3596511	G	A	0.590909	0.68
1	3596532	C	T	0.357143	0.451613
1	3596561	G	C	0.285714	0.574074
1	3596617	G	T	0.461538	0.6
1	3596632	A	G	0.576087	0.676471
1	3596915	G	A	0.516667	0.794118
1	3599551	A	G	0.577778	0.65
1	3599679	T	G	0.510204	0.40625
1	3599697	A	G	0.40625	0.5
1	3600579	C	G	0.428571	0.533333
1	3600588	G	A	0.217391	0.111111
1	3600595	G	A	0.444444	0.619048
1	3600608	G	A	0.419355	0.625
1	3600630	T	C	0.323529	0.384615
1	3600730	T	C	0.762712	0.819672
1	3600937	A	G	0.666667	0.875
1	3600950	C	T	0.4	0.75
1	3603135	C	T	0.692308	0.666667
1	3603270	G	A	0.177419	0.157143
1	3603386	T	C	0.590909	0.409091
1	3603396	T	C	0.5	0.380952
1	3603412	A	G	0.285714	0.318182
1	3603417	G	C	0.3125	0.347826
1	3603512	A	C	0.5	0.6
1	3605425	A	G	0.538462	0.7
1	3605487	A	G	0.142857	0.25
1	3605533	C	T	0.323529	0.342857
1	3605849	T	C	0.487805	0.707317
1	3605888	A	G	0.391304	0.703704
1	3605895	A	G	0.478261	0.68
1	3605925	A	G	0.470588	0.73913
1	3606328	T	C	0.733333	0.846154
1	3608599	C	T	0.4	0.52381
1	3608644	T	C	0.555556	0.7
1	3608726	A	G	0.37931	0.745763
1	3608753	G	A	0.558442	0.666667
1	3608838	C	T	0.418367	0.670588
1	3608952	A	G	0.518182	0.740385
1	3608953	G	C	0.409091	0.728155
1	3609013	G	C	0.552632	0.677419
1	3609043	C	G	0.54902	0.666667
1	3610439	A	G	0.454545	0.7
1	3610671	C	T	0.6	0.6
1	3619099	G	A	0.4	0.5
1	3624408	G	T	0.444444	0.619048
1	3631411	C	T	0.75	0.7
1	3631516	C	T	0.36	0.828571
1	3635936	G	C	0.730769	0.863636
1	3636027	G	A	0.433735	0.717949
1	3636239	T	C	0.289474	0.27907
1	3636390	T	C	0.2	0.181818
1	3636422	G	A	0.5	0.454545
1	3637524	T	C	0.793103	0.709677
1	3637529	A	G	0.758621	0.694444
1	3637583	C	A	0.581395	0.621212
1	3637607	G	A	0.566038	0.666667
1	3637620	A	G	0.57377	0.659341
1	3637651	G	T	0.655914	0.671875
1	3637654	T	C	0.652632	0.664
1	3637784	T	C	0.782946	0.746269
1	3637812	C	G	0.717391	0.721154
1	3637828	T	C	0.657895	0.725275
1	3637881	A	G	0.611111	0.709091
1	3638762	T	A	0.636364	0.7
1	3638791	T	C	0.4	0.5
1	3638891	G	A	0.166667	0.266667
1	3638931	G	A	0.130435	0.190476
1	3645287	T	C	0.692308	0.727273
1	3645614	G	A	0.142857	0.277778
1	3645630	T	C	0.619048	0.736842
1	3645751	A	G	0.666667	0.733333
1	3646272	G	T	0.62069	0.65
1	3651954	T	C	0.76	0.783333
1	3652086	A	G	0.377778	0.298701
1	3652119	C	T	0.0384615	0.25
1	3652130	A	G	0.396226	0.553191
1	3652291	G	A	0	0.5
1	3654146	A	C	0.842105	0.833333
1	3657473	G	A	0.393939	0.711712
1	3657656	C	T	0.489583	0.718182
1	3657661	A	G	0.738636	0.757282
1	3659095	A	G	0.619048	0.761905
1	3659127	C	T	0.461538	0.766667
1	3659186	G	A	0.534884	0.734694
1	3659194	T	C	0.291667	0.693878
1	3659266	G	A	0.197531	0.0117647
1	3659446	A	G	0.3125	0.695652
1	3659488	A	G	0.3125	0.666667
1	3663091	C	G	0.548387	0.645161
1	3663140	G	C	0.285714	0.04
1	3670897	T	C	0.615385	0.923077
1	3681126	T	C	0.745763	0.636364
1	3681130	A	C	0.25	0.0344828
1	3681211	T	C	0.688172	0.677083
1	3681383	G	T	0.467742	0.596154
1	3685299	C	T	0.285714	0.45
1	3690651	C	T	0.363636	0.466667
1	3690667	A	T	0.307692	0.411765
1	3690676	G	A	0.529412	0.52381
1	3690677	G	A	0.529412	0.52381
1	3690715	G	A	0.565217	0.72
1	3690763	C	A	0.159091	0.170213
1	3690878	A	G	0.515152	0.708333
1	3690887	T	C	0.666667	0.755556
1	3691600	C	T	0.536585	0.964912
1	3695479	A	G	1	0.714286
1	3716494	C	G	0.709677	0.65
1	3716602	C	G	0.0434783	0.21875
1	3716807	A	G	0.0909091	0.4
1	3725312	A	G	0.16129	0.448276
1	3726229	G	T	0.0543478	0.315789
1	3726392	C	T	0.327273	0.454545
1	3726445	C	T	0.0555556	0.333333
1	3726473	T	G	0.481481	0.424242
1	3726517	G	A	0.615385	0.5
1	3728377	T	C	0.791667	1
1	3728391	G	T	0.275862	0
1	3728404	T	C	0.555556	0.692308
1	3728533	C	T	0.0909091	0.636364
1	3728588	C	T	0.357143	0.285714
1	3730034	T	A	0.826923	0.754386
1	3730169	T	C	0.0980392	0.265625
1	3730229	G	A	0.484848	0.375
1	3730246	G	C	0	0.333333
1	3730289	A	G	0.875	1
1	3730307	C	G	0.826087	0.695652
1	3741409	G	A	0.285714	0.818182
1	3741411	A	C	1	1
1	3741491	T	C	0.309091	0.02
1	3746913	G	A	0.75	0.923077
1	3751768	A	C	0.423077	0.142857
1	3751788	G	A	0.216216	0.027027
1	3751918	T	A	0.421053	0.121951
1	3769353	A	G	0.692308	1
1	3769421	T	G	0.666667	1
1	3769441	A	G	0.578947	1
1	3769510	C	T	0.384615	1
1	3769512	A	G	0.461538	1
1	3769552	C	T	0.526316	1
1	3800222	T	G	0.181818	0.115385
1	3800242	T	C	0.730769	0.925926
1	3833994	T	C	0.588235	0.923077
1	3834029	T	C	0.428571	0.909091
1	3857536	C	T	0.387931	0.664122
1	3857843	T	A	0.4	0.277778
1	3857871	C	G	0.444444	0.133333
1	3857994	C	T	0.257642	0
1	3858242	A	C	0.410714	0.0135135
1	3859307	A	G	0.306667	0.525641
1	3859387	T	G	0.2	0.619048
1	3859389	G	A	0.235294	0.619048
1	3859401	A	G	0.266667	0.631579
1	3861122	C	T	0.2	0.466667
1	3861157	G	T	0.0769231	0.47619
1	3861159	C	T	0.0769231	0.5
1	3970309	C	T	0.3125	0.615385
1	4039037	T	A	0.263158	0.652174
1	4039076	G	A	0.380952	0.65
1	4041979	C	G	0.346154	0.59375
1	4082764	C	T	0.692308	0.785714
1	4082765	T	C	0.692308	0.785714
1	4096276	A	T	0.818182	0.5
1	4106985	C	G	0.0769231	0.384615
1	4107132	C	A	0.636364	0.538462
1	4107137	A	G	0.636364	0.538462
1	4107141	C	A	0.7	0.5
1	4107732	G	A	1	0.948718
1	4107774	C	T	1	0.952381
1	4107789	A	T	1	0.968254
1	4107816	T	A	1	0.96
1	4108096	T	C	0.909091	0.962963
1	4108108	A	T	0.944444	0.977273
1	4108124	A	G	0.967742	0.971429
1	4108148	A	C	0.966667	0.982456
1	4108152	A	G	0.931034	0.938776
1	4108210	T	C	0.964286	1
1	4108219	G	A	0.944444	1
1	4108229	T	C	0.4	0.444444
1	4108243	A	G	0.9	1
1	4108246	G	A	0.9	1
1	4108306	C	G	1	1
1	4108350	T	A	0.956522	1
1	4108355	T	C	0.956522	1
1	4108364	T	G	0.954545	1
1	4108378	A	G	0.454545	0.25
1	4118412	C	T	0.4	0.565217
1	4118446	T	G	0.382353	0.464286
1	4118449	A	T	0.382353	0.464286
1	4118466	T	G	0.290323	0.422222
1	4146228	T	C	0.733333	0.842105
1	4146273	G	A	0.538462	0.944444
1	4167822	G	T	0.272727	0.363636
1	4174436	C	T	0.368421	0
1	4174437	A	G	0.368421	0
1	4174463	T	C	0.105263	0.785714
1	4174483	A	G	0.25	0
1	4311377	C	T	0.615385	0.875
1	4339406	C	T	0.5	0.909091
1	4415646	T	C	0.769231	0.818182
1	4636389	G	C	0.246377	0.202703
1	4653240	T	C	0.909091	0.861111
1	4654651	C	A	0.307692	0.0833333
1	4654654	G	T	0.307692	0.0769231
1	4654665	A	G	0.375	0.0555556
1	4655185	A	G	0.527778	0.173913
1	4655766	A	G	0.244898	0.159091
1	4655838	T	C	1	1
1	4655839	T	G	1	1
1	4665204	A	G	0.347368	0.175258
1	4665232	G	A	0.325926	0.214286
1	4665267	C	T	0.291209	0.214286
1	4665300	A	G	0.319328	0.232
1	4668040	C	T	0.376471	0.25
1	4670973	T	C	0.275862	0.208333
1	4685384	G	A	0.221239	0.0818182
1	4687859	C	T	0.2657	0.190909
1	4687869	T	C	0.271111	0.2
1	4687976	G	A	0.24	0.172249
1	4689568	G	T	1	1
1	4717343	C	T	0.721739	0.837209
1	4717345	C	T	0.710526	0.837209
1	4717370	C	G	0.695312	0.832258
1	4732471	C	T	0.75	0.866667
1	4732559	C	T	0.686275	0.65625
1	4732827	G	A	0.664	0.841004
1	4732932	A	G	0.622047	0.761905
1	4735754	T	G	0.666667	0.885714
1	4736063	A	G	0.6875	0.866667
1	4758718	G	A	0.690909	0.915254
1	4758796	A	C	0.727273	0.714286
1	4759265	A	T	0.384615	0.117647
1	4759271	C	T	0.6	0.8125
1	4759996	A	T	0.5	0.818182
1	4760242	G	A	0.666667	0.894737
1	4879044	G	A	0.571429	0.888889
1	4879093	T	A	0.583333	0.857143
1	4879102	G	C	0.545455	0.85
1	5020074	C	A	0.7	0.769231
1	5295640	A	G	1	1
1	6111714	G	T	0.4	0.533333
1	6111779	T	C	0.333333	0.9
1	6111843	A	T	0.4	0.7
1	6111867	T	C	0.333333	0.666667
1	6111889	T	C	0.428571	0.647059
1	6112117	T	C	0.428571	0.666667
1	6112122	A	G	0.333333	0.692308
1	6122109	C	T	0.764706	0.285714
1	6200683	T	C	0.416667	0.272727
1	6200763	G	A	0.7	0.545455
1	6208853	C	G	0.8	0.6
1	6223285	G	A	0.636364	0.636364
1	6241454	T	A	0.9	0.272727
1	6296784	T	G	0.4	0.3
1	6296867	C	T	0.125	0.333333
1	6296872	A	G	0.125	0.352941
1	6385643	G	T	0.60274	0.318966
1	6418054	T	C	0.69	0.346154
1	6563229	T	C	1	1
1	6563260	T	C	0.666667	0.428571
1	6563295	T	G	0.416667	0.25
1	6563299	G	A	0.307692	0.266667
1	6563391	A	C	0.6	0.44
1	6563447	T	C	0.733333	0.5
1	6563491	C	T	0.7	0.571429
1	6569430	G	A	0.7	0.363636
1	6569477	A	G	0.8	0.461538
1	6588404	C	T	0.2	0.4
1	6590443	G	A	0.363636	0.6
1	6598575	T	C	0.769231	0.5
1	6680469	T	C	0.612	0.504
1	6680708	T	A	0.84375	1
1	6680735	A	G	0.83871	1
1	6780954	C	T	0.294118	0.933333
1	6930402	C	A	0.145455	0.253968
1	6930436	T	C	0.611765	0.75
1	6930484	T	C	0.124138	0.262857
1	6930886	C	A	0.166667	0.32
1	6931152	A	T	0	0.7
1	6931232	C	T	0.529412	0.769231
1	7051283	G	A	1	1
1	7070903	T	C	0.333333	0.666667
1	7070942	T	C	0.5	0.636364
1	7415031	A	G	0.258065	0.407407
1	7415069	C	T	0.222222	0.333333
1	7415156	C	G	0.178571	0.243902
1	7415242	A	G	0.296296	0.5
1	7434177	T	G	0	0.285714
1	7434275	T	C	0.0666667	0.171875
1	7434332	T	G	0.185484	0.275229
1	7434344	T	C	0.184932	0.269841
1	7649782	G	A	0.52	0.628571
1	7649802	C	T	0.75	0.864865
1	7649935	G	T	0.232	0.263158
1	7650077	T	G	0.21519	0.22093
1	7650089	A	G	0.779412	0.914634
1	7776267	A	G	0.9	0.588235
1	7812225	A	G	0.526316	0.730769
1	7812258	C	T	0.268293	0.333333
1	7812343	A	G	0.548387	0.642202
1	7812365	G	A	0.135417	0.17
1	7812535	T	C	0.229167	0.365079
1	7840875	A	G	0.3125	0.454545
1	7840952	C	G	0.555556	0.470588
1	7940124	G	A	0	0.333333
1	8036803	G	A	0.357143	0.0714286
1	8041786	G	A	0.384615	0.411765
1	8041875	G	A	0.333333	0
1	8041926	T	C	0.7	0.31746
1	8042067	T	C	0.731579	0.355769
1	8042074	C	A	0.314721	0
1	8042112	T	C	0.674157	0.371981
1	8055926	A	G	0.61039	0.333333
1	8055960	A	C	0.638889	0.33871
1	8056087	G	T	0.5	0.5
1	8089256	G	A	0.181818	0.25
1	8195657	G	A	0.727273	0.692308
1	8195972	C	G	0.1	0.4
1	8209124	T	A	0.280702	0.3
1	8209302	G	A	0.416667	0.526316
1	8249949	G	A	0.866667	1
1	8259960	C	T	0.692308	1
1	8260060	G	C	0.78125	1
1	8260083	A	G	0.911111	0.983051
1	8261689	T	G	0.818182	1
1	8304201	A	T	0.68254	0.68254
1	8305160	T	C	0.636364	0.8
1	8305170	G	A	0.7	0.8
1	8305397	T	C	0.770833	0.633333
1	8308369	T	C	0.487805	0.553191
1	8308488	T	C	0.916667	1
1	8308839	G	C	0.461538	0.666667
1	8309004	T	A	0.88	0.94958
1	8309044	A	G	0.75	0.878571
1	8309062	C	G	0.911243	0.928571
1	8309337	G	C	0.820513	0.829787
1	8309356	T	G	0.727273	0.84375
1	8309362	G	A	0.625	0.814815
1	8309387	A	G	0.6	0.833333
1	8309443	T	G	0.727273	1
1	8311594	T	C	0.722222	0.911765
1	8311745	A	T	0.0505051	0.170732
1	8311886	T	C	0.705882	0.894309
1	8311986	C	T	0.642857	0.789474
1	8314775	C	T	0.382114	0.190476
1	8314813	G	A	0.125683	0.0530973
1	8315216	A	G	0.5	0.194444
1	8315756	C	T	0.222222	0.0588235
1	8315933	G	A	0.210526	0.173077
1	8315990	A	T	0.133333	0.0833333
1	8331060	C	T	0.297297	0.125
1	8371937	A	G	0.461538	0.375
1	8433577	C	A	0.416667	0.818182
1	8498074	C	G	0.77551	0.627451
1	8498076	C	T	0.782178	0.634615
1	8498328	A	G	0.223881	0.333333
1	8498365	A	G	0.918367	1
1	8498385	C	A	0.904412	1
1	8499375	A	G	0.857143	1
1	8499381	G	A	0.85	1
1	8499396	T	C	0.211538	0.310345
1	8499404	T	G	0.193548	0.297872
1	8499449	T	C	0.203883	0.221311
1	8499714	A	G	0.187845	0.349057
1	8499789	A	C	0.915789	0.985185
1	8499829	G	A	0.960784	0.976744
1	8499912	A	G	0.304348	0.325
1	8500012	G	A	0.34375	0.525
1	8500060	C	G	0.659574	0.52459
1	8500098	C	A	0.913043	0.963855
1	8500470	C	T	0.897436	1
1	8502496	G	T	0.631579	0.764706
1	8502531	G	C	0.214286	0.238095
1	8502562	C	G	0.840909	1
1	8502619	C	G	0.5	0.626866
1	8502629	G	C	0.346667	0.36
1	8502664	C	T	0.321839	0.380952
1	8502828	G	A	0.647059	0.744681
1	8502833	A	G	0.90625	1
1	8504149	G	A	0.95	0.983607
1	8504254	A	T	0.930233	0.97619
1	8504419	A	G	0.962963	0.96875
1	8504475	C	G	0.9	0.909091
1	8506260	G	C	1	0.994012
1	8506527	T	C	0.923077	0.992
1	8508054	C	T	0.733333	0.52
1	8508077	G	A	0.578947	0.551724
1	8511816	T	C	0.823529	1
1	8511825	T	A	1	1
1	8511863	C	A	1	1
1	8519716	T	G	0.703704	0.470588
1	8521080	G	A	0.714286	0.866667
1	8537477	A	G	1	1
1	8537652	C	T	0.072	0.259259
1	8538377	T	C	0.517241	0.65625
1	8538401	A	G	0.851852	1
1	8638710	T	C	0.882353	1
1	8750700	A	G	1	1
1	8754944	T	G	1	1
1	8755034	C	T	0.641026	0.852941
1	8757462	C	T	0.833333	1
1	8758540	T	C	0.363636	0.736842
1	8758551	A	G	0.416667	0.705882
1	8758555	C	T	0.416667	0.705882
1	8758569	C	T	0.230769	0.294118
1	8763275	A	G	0.612903	0.846154
1	8763456	A	C	0.777778	0.941176
1	8771187	G	A	0.769231	1
1	8771544	A	G	0.846154	1
1	8772346	G	T	0.652174	0.785714
1	8772348	T	C	0.652174	0.785714
1	8772739	C	T	0.888889	1
1	8772745	A	G	0.470588	0.75
1	8772776	C	T	0.583333	0.777778
1	8772798	G	A	0.4	0.928571
1	8777570	T	G	0.944444	1
1	8777769	G	T	0.868421	1
1	8777882	C	T	0.909091	1
1	8780380	G	T	0.941176	1
1	8780597	A	G	0.962963	1
1	8780617	T	C	0.943548	1
1	8780877	C	T	0.894737	0.923077
1	8790094	A	G	1	0.916667
1	8790101	C	T	1	0.933333
1	8790171	A	G	1	0.952381
1	8795468	G	A	0.310345	0.721311
1	8795501	C	T	0.337838	0.715909
1	8795591	A	G	1	1
1	8795723	T	C	0.677419	0.2
1	8795799	T	C	0.928571	1
1	8795856	G	A	0.8	0.384615
1	8795861	C	T	0.8	0.333333
1	8796558	A	C	1	1
1	8808663	C	T	0.566929	0.418033
1	8808745	A	C	0.5625	0.466667
1	8839274	T	C	1	1
1	8839285	T	G	1	1
1	8839316	T	C	1	1
1	8839337	C	A	1	1
1	8839374	G	A	0.958333	0.953488
1	8839458	T	G	1	1
1	8839494	C	G	1	1
1	8839566	A	G	1	1
1	8841635	C	T	0.769231	0.537313
1	8841668	G	A	0.276786	0.453704
1	8841950	T	C	1	1
1	8841972	T	C	1	1
1	8937073	T	C	1	1
1	8996902	T	G	0.888889	0.857143
1	8996914	G	A	0.809524	0.818182
1	8996995	T	C	0.954545	0.8
1	8997051	C	T	0.766667	0.75
1	9000703	T	C	0.955556	0.933333
1	9002801	C	A	0.75	0.875
1	9003152	C	G	0.0309735	0.165775
1	9009725	T	A	0.461538	0.388889
1	9009733	C	A	0.615385	0.368421
1	9009779	A	C	0.684211	0.4
1	9009799	T	C	0.608696	0.608696
1	9009843	A	G	0.435897	0.409091
1	9009942	A	G	0.75	0.458333
1	9011996	C	T	0.37931	0.425532
1	9014924	C	T	0.833333	0.714286
1	9037789	G	A	0.322581	0.577778
1	9154000	C	G	0.417391	0.106195
1	9154061	C	G	0.235955	0.113636
1	9164094	T	C	0.639706	0.546099
1	9198986	A	G	0.333333	0
1	9223102	T	C	1	0.733333
1	9223266	G	A	0.227273	0
1	9251656	G	T	0.325581	0.355556
1	9251669	T	C	0.368421	0.326087
1	9271409	G	A	0.384615	0
1	9326766	T	C	0.269231	0.380282
1	9326783	T	C	0.258621	0.367089
1	9326821	G	A	0.162162	0.388235
1	9327115	C	G	0.369231	0.433333
1	9327150	A	G	0.272727	0.436782
1	9327645	G	A	0.251397	0.220183
1	9327712	G	A	0.19469	0.377953
1	9338118	G	A	0.444444	0.724138
1	9361427	A	C	0.5	1
1	9363881	T	C	0.4	0.375
1	9364084	A	G	0.179487	0
1	9370119	C	T	0.407407	0.791667
1	9370121	A	G	0.245283	0.755556
1	9370134	G	A	0.241379	0.72549
1	9374052	C	A	0	0.2
1	9381908	T	C	0.120253	0.076087
1	9392221	A	T	0.0526316	0.284091
1	9392410	T	C	0.05	0.413793
1	9397200	T	C	0.247525	0.389474
1	9397367	A	T	0.217391	0.526316
1	9397368	A	C	0.217391	0.5
1	9400025	G	A	0.218182	0
1	9400857	A	G	0.0840336	0.346667
1	9401770	G	A	0.333333	0
1	9401956	T	C	0.196429	0
1	9403816	T	C	0.25	0.4375
1	9403846	A	G	0.173913	0.48
1	9403961	T	C	0.240964	0.351064
1	9407449	T	C	0.25	0.1
1	9410698	G	A	0.363636	0.7
1	9410740	T	A	0.5	0.6
1	9411600	G	A	0.444444	0.621622
1	9411603	A	G	0.482759	0.564103
1	9411725	G	A	0.848485	1
1	9420565	C	T	0.0652174	0.235294
1	9422021	G	A	0.556886	0.60355
1	9427705	G	A	0.93985	1
1	9428375	G	A	0.727273	0.5
1	9432587	T	C	0.461538	0.487179
1	9440292	G	A	0.407407	0.818182
1	9476126	A	G	0.64257	0.822581
1	9476219	A	G	0.666667	0.803922
1	9476244	C	T	0.685484	0.855932
1	9476347	G	A	0.470588	0.836364
1	9476348	T	A	0.617647	0.826923
1	9476407	C	G	0.529412	0.826087
1	9479972	A	G	0.534653	0.75
1	9480001	C	A	0.614815	0.807339
1	9480209	C	T	0.677083	0.826087
1	9480218	A	G	0.691358	0.811321
1	9482598	C	A	0.5	0.846154
1	9482619	C	T	0.8	0.833333
1	9482698	A	T	0.684932	0.793103
1	9482797	T	C	0.692308	0.822917
1	9482845	G	A	0.779661	0.784091
1	9484600	C	T	0.681818	0.846154
1	9596191	T	C	0.833333	0.181818
1	9637874	T	C	0.571429	0.266667
1	9638026	G	A	0.666667	0.3
1	9762233	A	C	1	1
1	9830685	T	G	1	1
1	9830714	C	G	1	1
1	9839433	G	A	0.8	0.947368
1	9839525	A	C	0.909091	1
1	9839673	C	T	0.981132	1
1	9839677	G	A	0.981132	1
1	9839806	C	T	1	1
1	9839840	T	C	0.909091	1
1	9841913	T	C	0.96875	1
1	9841999	T	C	1	1
1	9842016	G	C	0.977778	1
1	9842167	T	C	0.932584	1
1	9842192	T	C	1	1
1	9842272	T	C	0.903226	1
1	9842335	C	A	0.882353	1
1	9843865	T	C	0.944444	1
1	9845258	G	A	1	1
1	9845260	T	A	1	1
1	9845330	T	C	1	1
1	9845337	C	A	0.857143	1
1	9853201	G	A	1	1
1	9853467	A	G	1	1
1	9853469	A	G	1	1
1	9853563	C	G	0.989011	1
1	9853608	A	G	1	1
1	9858525	A	G	1	1
1	9858581	T	A	0.969231	1
1	9858808	A	G	0.904959	1
1	9858913	C	T	0.914062	1
1	9859008	A	C	0.886792	1
1	9860735	T	G	1	1
1	9860750	A	G	1	1
1	9861092	T	G	0.923077	1
1	9863187	C	T	0.916667	1
1	9863199	A	G	0.818182	1
1	9872351	C	T	0.622951	0.606557
1	9872384	C	A	0.586957	0.576923
1	9872395	C	T	0.568182	0.590909
1	9873357	G	A	0.162162	0.243902
1	9873520	T	C	0.892857	1
1	9873599	A	G	1	1
1	9873671	G	C	0.5625	0.170213
1	9873679	C	T	0.24	0.386364
1	9873729	A	G	0.954545	0.825
1	9876735	C	T	0.675676	0.6
1	9876763	T	C	1	1
1	9876869	C	T	0.223301	0.361963
1	9876901	C	T	0.212	0.288
1	9877041	C	T	0.240602	0.384
1	9877206	A	G	0.4	0.434783
1	9877223	G	A	0.266667	0.0555556
1	9879128	C	T	0.105263	0.166667
1	9879162	G	A	0.285714	0.416667
1	9879339	G	A	0.363636	0.0909091
1	9879419	C	A	0.263158	0.625
1	9879480	C	T	0.137931	0.222222
1	9879593	C	T	0.269231	0.46875
1	9880319	T	C	0.541667	0.458333
1	9880322	C	T	0.521739	0.48
1	9880346	A	G	0.607143	0.84375
1	9880352	C	T	0.448276	0.545455
1	9880406	C	T	1	1
1	9880433	G	A	0.358974	0.0952381
1	9880483	A	T	0.117647	0.194444
1	9880493	C	T	0.290323	0.117647
1	9882362	G	A	0.0909091	0.454545
1	9882483	A	C	0.45614	0.636364
1	9882733	T	C	0.427885	0.408377
1	9882917	T	C	0.464286	0.3
1	9882921	T	C	0.444444	0.297297
1	9885549	A	G	0.928571	1
1	9885553	C	T	0.928571	1
1	9885604	A	G	0.692308	0.45
1	9886265	A	G	0.47619	0.488889
1	9886333	G	A	0.492308	0.56044
1	9886609	G	C	0.8	0.845238
1	9886620	G	T	0.0675676	0.228916
1	9887620	C	T	1	1
1	9887702	T	A	0.891892	1
1	9887741	C	T	0.914286	1
1	9887746	T	C	0.885714	1
1	9887752	G	A	0.878788	1
1	9887766	T	C	0.883721	1
1	9887958	G	C	0.287671	0.350649
1	9887973	C	G	0.945205	1
1	9889350	T	C	0.653846	0.652174
1	9889383	C	T	0.548387	0.631579
1	9889387	G	T	0.5625	0.651163
1	9889537	A	G	0.972973	1
1	9889596	T	G	0.631579	0.551724
1	9889599	C	A	0.277778	0.448276
1	9889651	G	A	0.95	1
1	9891439	A	G	0.916667	1
1	9891477	T	C	0.866667	0.928571
1	9892842	G	A	0.289474	0.462687
1	9892853	C	T	0.391304	0.474359
1	9893237	G	C	0.916667	1
1	9893281	A	T	0.833333	0.85
1	9903926	T	C	1	1
1	9910901	G	A	1	1
1	9911089	C	A	1	1
1	9911424	T	G	1	1
1	9911610	T	C	0.959302	1
1	9911831	G	A	1	1
1	9913817	G	C	1	1
1	9913903	G	C	1	1
1	9946544	A	G	1	1
1	9946663	C	T	0.846154	0.666667
1	9952785	G	A	0.529412	0.0869565
1	9952793	T	A	0.411765	0.923077
1	9984573	A	T	0.454545	0.714286
1	10043701	T	C	1	1
1	10045374	A	G	0.928571	0.75
1	10045851	T	G	0.636364	0.3
1	10045887	C	T	1	1
1	10045938	T	C	0.710526	0.625
1	10045953	C	A	0.666667	0.703704
1	10045987	G	A	0.725806	0.490909
1	10046179	A	G	0.76	0.533333
1	10046837	A	G	1	0.947368
1	10046854	A	G	1	0.9375
1	10048862	C	G	0.938462	0.818182
1	10049046	A	G	1	1
1	10049047	G	A	1	1
1	10049117	C	T	0.8	0.54717
1	10049727	T	C	0.928571	0.75
1	10049738	C	T	0.923077	0.75
1	10050293	C	T	0	0.5
1	10055183	A	G	1	1
1	10055203	A	G	0.0714286	0.411765
1	10057325	G	A	1	1
1	10057326	G	T	1	1
1	10057400	A	G	1	1
1	10077611	G	C	0.813559	0.666667
1	10077640	G	C	0.823529	0.682353
1	10077673	T	C	0.567568	0.475
1	10077695	A	G	0.25	0.176471
1	10143103	T	C	0.581395	0.346939
1	10143294	A	G	0.56	0.492
1	10143353	T	C	1	1
1	10143518	T	C	1	1
1	10143522	T	C	0.461538	0.380952
1	10144771	G	A	0.546875	0.3875
1	10144811	T	C	1	0.885057
1	10148401	T	C	0.375	0.486486
1	10220251	G	A	0.6	0.596939
1	10220316	A	C	0.423077	0.176471
1	10220986	A	T	1	1
1	10220992	A	G	0.634146	0.787234
1	10221671	T	C	1	1
1	10221827	G	A	0.0816327	0.266667
1	10221874	T	C	0.18018	0.166667
1	10221896	T	C	0.172043	0.165138
1	10221898	C	T	0.173913	0.162162
1	10221920	A	G	0.197368	0.166667
1	10222819	T	C	1	1
1	10222846	G	A	0.736842	0.859649
1	10227618	T	C	1	1
1	10227693	T	C	1	1
1	10227776	T	C	0.820896	0.583333
1	10227793	A	G	1	1
1	10227800	A	G	1	1
1	10320020	C	A	1	1
1	10320048	C	T	0.444444	0.7
1	10320077	G	A	0.2	0.5
1	10377108	T	C	0.0588235	0.28
1	10377195	G	A	0.25	0.315789
1	10377715	C	T	0.545455	0.666667
1	10381856	A	G	0.181818	0.578947
1	10381922	T	C	0.228571	0.352941
1	10382237	C	T	0.25	0.25
1	10382307	C	T	0.1	0.3
1	10382346	A	G	0.137931	0.4
1	10382404	G	A	0.245283	0.278689
1	10382533	T	C	0.225	0.513514
1	10385455	C	T	0.1	0.454545
1	10414219	C	T	0	0.277778
1	10414467	C	T	0.142857	0.319149
1	10414537	A	G	0.571429	0.923077
1	10414540	T	C	0.142857	0.444444
1	10423636	G	T	0.216814	0.386935
1	10423741	C	T	0.163043	0.456522
1	10428017	C	G	0.342857	0.12766
1	10428313	A	G	0.0933333	0.348837
1	10428333	T	C	0.164179	0.375
1	10428561	T	C	0.185841	0.333333
1	10430925	G	C	0.136364	0.285714
1	10431401	C	T	0.210526	0.435644
1	10434248	G	T	0.4	0.5
1	10434902	T	C	0.4	0.1
1	10434903	G	T	0.363636	0.1
1	10435236	G	A	0.268293	0.296053
1	10435372	T	C	0.170213	0.381818
1	10435459	T	C	0.551724	0.714286
1	10435466	C	T	0.307692	0.230769
1	10436247	C	T	0.516129	0.473684
1	10436292	G	T	0.472222	0.6
1	10436337	A	G	0.425	0.555556
1	10436404	C	T	0.428571	0.533333
1	10438285	T	C	0.444444	0.727273
1	10438472	A	G	0.42623	0.5
1	10438517	T	C	0.357143	0.55
1	10438614	G	A	0.235294	0.368421
1	10438630	A	G	0.25	0.368421
1	10440228	C	T	0.363636	0.416667
1	10440232	A	C	0.8	0.6875
1	10440294	A	C	0.4	0.205882
1	10440318	T	C	0.653846	0.72973
1	10440326	T	A	0.62963	0.763158
1	10440421	C	T	0.556962	0.726415
1	10440499	C	G	0.529412	0.798701
1	10440634	G	A	0.564103	0.611111
1	10440708	C	T	0.684211	0.730769
1	10450332	G	A	0.137931	0.25
1	10458437	G	A	0.166667	0.25
1	10458438	G	A	0.0833333	0.333333
1	10458452	T	C	0.363636	0.5
1	10461657	C	T	0.434783	0.75
1	10461660	A	G	0.428571	0.75
1	10469079	C	G	0.235294	0.190476
1	10472549	C	T	0.411765	0.382353
1	10490029	C	T	0.235294	0.255319
1	10558159	G	A	0.166667	0.222222
1	10567765	T	C	0.0714286	0.210526
1	10567960	A	G	1	1
1	10568159	C	T	0	0.272727
1	10572170	G	A	0.230769	0.888889
1	10572405	G	A	0.133333	0.286432
1	10572509	G	A	0.166667	0.241379
1	10578161	G	T	0.0833333	0.293333
1	10580656	C	T	0	0.3
1	10583664	C	T	0.142857	0.461538
1	10583740	A	T	0.117647	0.333333
1	10583749	T	A	0.105263	0.263158
1	10583838	C	T	0.307692	0.611111
1	10635212	C	T	0.419355	0.407407
1	10660031	T	G	0.5	0.785714
1	10662486	G	A	0.136364	0.133333
1	10662648	G	A	0.0740741	0.388889
1	10662652	A	G	0.08	0.411765
1	10686046	G	A	0.272727	0.266667
1	10686080	G	A	0.230769	0.181818
1	10698092	A	G	0.0809717	0.264
1	10698397	G	C	0.125	0.193548
1	10706272	C	T	0.277778	0.5
1	10706370	T	C	0.342857	0.65
1	10820228	A	G	0.2	0.272727
1	10883322	A	G	0.0597015	0.225352
1	10883417	T	C	0.103896	0.361111
1	10900981	C	T	0.291667	0.344828
1	10901234	C	T	0.233333	0.642857
1	10921807	C	T	0.140625	0.322034
1	10921850	G	C	0.15	0.326087
1	10921893	T	G	0.146341	0.047619
1	10921923	C	A	0.258065	0.451613
1	10924428	T	C	0.263158	0.28
1	10924553	G	A	0.0769231	0.375
1	10927282	G	T	0.241379	0.4
1	10927371	C	T	0.222222	0.536232
1	10930559	G	A	0.466667	0.881579
1	10934451	G	A	0.366667	0.844444
1	10934472	G	A	0.258065	0.867925
1	10934482	C	G	0.297297	0.852459
1	10934528	A	G	0.134146	0.268817
1	10934569	C	T	0.347222	0.553957
1	10934578	T	C	0.532895	0.880503
1	10934751	C	T	0.255556	0.597826
1	10934754	G	C	0.430233	0.858696
1	10936189	G	A	0.54902	0.72
1	10936237	G	A	0.186667	0.26087
1	10936311	G	T	0.5625	0.794118
1	10936316	T	C	0.6	0.810811
1	10947052	G	A	0.479167	0.6
1	10947140	T	G	0.375	0.942857
1	10949152	A	G	0.6	0.9
1	10949261	C	T	0.142857	0.419355
1	10963106	C	T	0.25	0.4
1	11009753	C	T	0.141176	0.980769
1	11011290	T	C	0.266667	0.545455
1	11011375	T	G	0.423729	0.659091
1	11011394	A	G	0.3375	0.59322
1	11012301	T	C	0.184783	0.404762
1	11016346	A	G	0.324675	0.522727
1	11016480	T	C	0.15	0.333333
1	11016559	T	C	0.126761	0.272727
1	11017425	C	G	0.433333	0.709677
1	11019194	G	C	0.529412	0.588235
1	11045113	T	C	0.338235	0.323077
1	11045435	T	C	0.272727	0.264706
1	11148688	G	A	0.341463	0.351852
1	11153176	G	A	0.911111	0.720588
1	11153239	T	C	0.885714	0.759259
1	11153282	A	G	0.870968	0.8
1	11153303	C	G	0.884615	0.815789
1	11158562	T	C	0	0.375
1	11158585	G	C	0.4	0.9
1	11158681	C	G	1	1
1	11159111	G	A	0.6	0.36
1	11159132	C	T	0.6	0.47619
1	11161504	T	C	0.545455	0.647059
1	11167043	A	G	1	1
1	11167049	G	A	0.741935	0.717949
1	11169280	A	T	0.45	0.526316
1	11169306	G	A	0.526316	0.45
1	11195894	T	C	1	1
1	11221626	A	G	0.3	0.818182
1	11255215	A	C	0.48	0.25
1	11255237	C	A	0.125	0.423077
1	11255240	T	C	0.205882	0.481481
1	11255354	C	G	0.147727	0.493333
1	11257406	A	G	0.211111	0.680851
1	11257445	C	T	0.406504	0.0204082
1	11257664	T	C	0.333333	0.595238
1	11258814	G	A	0	0.461538
1	11260326	A	G	0.134146	0.6
1	11260348	C	T	0.12931	0.555556
1	11260367	T	C	0.732394	0.0808824
1	11260472	C	G	0.226087	0.657895
1	11260507	A	G	0.183099	0.647727
1	11260566	T	A	0.225	0.474576
1	11260615	T	C	0.2	0.372093
1	11262102	G	A	0.212766	0.490566
1	11264405	G	A	0	0.4
1	11267833	T	C	0.212766	0.371429
1	11270953	A	C	0.259259	0.358974
1	11270967	T	C	0.25	0.380952
1	11271200	A	G	0.166667	0.322034
1	11272770	G	C	0.177778	0.490196
1	11272797	T	C	0.1	0.272727
1	11275209	C	T	0.188679	0.405405
1	11275501	A	G	0.122951	0.410959
1	11280885	G	A	0.136	0.28
1	11281044	C	A	0.119469	0.323144
1	11281045	C	T	0.118943	0.321586
1	11281119	T	C	0.280851	0.764977
1	11281267	G	A	0.0982143	0.455556
1	11281284	C	T	0.104762	0.434211
1	11281432	G	A	0.35	0.8125
1	11284115	G	A	0.178571	0.415929
1	11290621	T	C	0.142857	0.461538
1	11292216	A	G	0.111111	0.333333
1	11292231	G	A	0.32	0.583333
1	11316202	T	C	0.875	1
1	11316314	A	G	0.55	0.714286
1	11318751	T	C	0.678571	0.515152
1	11318872	G	A	0.127907	0.257732
1	11318932	G	A	0.707692	0.682927
1	11319315	C	G	0.545455	0.708333
1	11334107	T	C	0.222222	0.285714
1	11334183	T	C	0.258824	0.323529
1	11432530	T	C	0.1	0.333333
1	11432556	A	G	0.0909091	0.384615
1	11442663	T	C	0.0909091	0.333333
1	11470604	G	A	0	0.583333
1	11470618	G	A	0	0.583333
1	11470623	C	T	0	0.583333
1	11474694	C	T	0.0714286	0.444444
1	11476805	A	G	0.130435	0.243902
1	11476811	C	T	0.16	0.266667
1	11476892	G	A	0.123596	0.259615
1	11477149	G	A	0.447368	0.536585
1	11477190	G	A	0.5	0.615385
1	11477257	C	T	0.5	0.444444
1	11493479	T	C	0.275862	0.269231
1	11493728	A	G	0.35	0.4
1	11496176	T	C	0.153846	0.5
1	11496201	C	T	0.0666667	0.466667
1	11496241	C	T	0.125	0.3
1	11496361	C	G	0	0.384615
1	11496367	C	T	0	0.357143
1	11498815	T	C	0.171053	0.239583
1	11498827	A	T	0.152174	0.20202
1	11498851	A	G	1	1
1	11498864	G	A	0.172131	0.189189
1	11498953	G	A	0.174468	0.26749
1	11500556	G	C	0.103448	0.291667
1	11500722	G	A	0.15	0.375
1	11500723	C	T	0.15	0.4
1	11514933	C	G	0.175439	0.262195
1	11515113	T	C	0.15625	0.296296
1	11515138	C	A	0.173913	0.444444
1	11518093	G	C	0.52381	0.224138
1	11636900	C	T	0.966102	0.783784
1	11636926	A	G	0.965517	0.810811
1	11654822	C	T	0.533333	0.25
1	11654915	C	G	0.119403	0.202899
1	11654939	G	A	0.0121951	0.134146
1	11655341	G	C	1	1
1	11655344	T	C	1	1
1	11663700	T	C	1	0.714286
1	11707118	G	A	0.416667	0.235294
1	11733197	G	A	0.303226	0.397163
1	11754707	G	A	0.69697	0.785714
1	11760587	T	C	0.727273	0.952381
1	11760753	G	A	0.0930233	0.325
1	11760802	G	T	0.45	0.384615
1	11769162	G	A	0.230769	0.3
1	11849057	C	T	0.534091	0.425287
1	11849340	C	A	0.73913	0.6875
1	11855745	A	T	0.347826	0.256637
1	11862941	G	A	0.358974	0.268293
1	11863131	G	A	0.483871	0.235294
1	11863163	G	C	0.5	0.24
1	11863184	A	G	0.333333	0.285714
1	11863207	C	G	0.375	0.166667
1	11866639	A	G	0.239437	0.0875912
1	11872580	G	A	0.388889	0.318182
1	11872599	T	A	0.136364	0.214286
1	11872733	A	G	0.335821	0.264
1	11873417	A	G	0.444444	0.327273
1	11873566	A	G	0.454545	0.416667
1	11882051	T	G	1	1
1	11882081	C	A	1	1
1	11882150	T	C	1	1
1	11882183	C	G	1	1
1	11882195	T	C	1	1
1	11882213	C	A	1	1
1	11882222	G	A	1	1
1	11883821	T	C	0.366667	0.467153
1	11883878	T	C	0.339806	0.511737
1	11884271	A	G	0.383178	0.457265
1	11884304	C	A	0.0943396	0.240175
1	11884411	C	T	0.319672	0.463415
1	11884436	T	C	0.344828	0.373494
1	11884441	C	T	0.364706	0.365854
1	11886213	T	G	0.195122	0.108108
1	11886236	T	C	0.326923	0.211538
1	11886329	T	A	0.251064	0.452991
1	11889241	T	C	0.157658	0.0349345
1	11889509	G	A	0.0639535	0.194737
1	11889701	G	A	0.388664	0.56
1	11889884	G	A	0.184211	0.0497738
1	11890067	G	A	0.108	0.268
1	11915444	C	T	0.586207	0.315789
1	11915517	T	C	0.553957	0.304965
1	11915934	G	C	0.346667	0.245098
1	11916043	T	C	0.59375	0.358974
1	11935866	T	C	0.222222	0.526316
1	11946653	G	A	0.272727	0.4
1	12118380	A	G	0.666667	0.538462
1	12118520	C	T	0.666667	0.561798
1	12118570	T	G	0.632479	0.56
1	12118658	C	T	0.566265	0.596
1	12329129	T	C	0.642857	0.466667
1	12625331	C	A	0.5	0.611111
1	12630022	T	A	0.421053	0.571429
1	12678844	C	T	0.0833333	0.636364
1	12678878	G	T	0.7	0.5
1	12785895	T	G	1	1
1	12785931	C	T	1	1
1	12828922	G	A	0.75	0.882353
1	12891628	G	A	0.5	0.692308
1	12891657	A	G	0.4	0
1	12891727	T	C	1	1
1	12999919	C	T	0.916667	1
1	12999923	C	T	0.909091	1
1	12999983	T	C	1	0.9375
1	13093802	C	A	0.272727	0.6
1	13146218	C	T	0.76	0.72
1	13146262	T	G	0.05	0.277778
1	13366547	C	T	0.956522	0.75
1	13366558	C	T	0.954545	0.714286
1	13366562	C	T	0.95	0.75
1	13366600	A	C	1	1
1	13422377	G	C	0.642857	0.818182
1	13422378	A	G	0.642857	0.8
1	13558875	A	G	0.956522	1
1	13560316	C	T	0.888889	1
1	13560390	T	C	0.627907	0.95
1	13570098	G	A	0.666667	0.434783
1	13570218	T	G	0.56	0.52381
1	13570226	T	C	0.863636	1
1	13591913	G	A	0.3	0.222222
1	13591924	G	A	0.454545	0.208333
1	13591950	G	A	0.611111	0.185185
1	13592045	T	G	0.421875	0.191176
1	13592114	G	A	0.467742	0.181034
1	13592506	C	T	0.186667	0
1	13592513	A	G	0.418919	0.171429
1	13592564	A	G	0.255319	0
1	13613893	T	C	0.377953	0.241135
1	13614083	C	T	0.933054	1
1	13622285	G	A	0.346154	0.232143
1	13623305	T	C	0.404494	0.245098
1	13625441	C	T	0.326667	0.238636
1	13625518	G	A	0.0890688	0.22
1	13625692	G	A	0.0841121	0.257576
1	13625700	C	T	0.0989011	0.255814
1	13625759	T	C	0.333333	0.24
1	13625877	C	T	0.108696	0.413043
1	13626025	C	T	0.0916667	0.252632
1	13627176	T	C	1	1
1	13627297	C	T	0.326923	0.510638
1	13627370	G	A	0.333333	0.25
1	13630999	G	C	1	1
1	13631034	T	A	0.387097	0.4
1	13632813	C	T	0.363636	0.0208333
1	13632924	G	A	0.387755	0.0526316
1	13637285	T	C	0.483871	0.506494
1	13637291	A	C	0.491803	0.513514
1	13637323	A	G	0.487179	0.542857
1	13637329	T	C	0.463415	0.547826
1	13637473	G	A	0.0883534	0.349398
1	13637530	G	A	0.508	0.616
1	13637575	G	T	0.488	0.633484
1	13637587	T	C	0.409091	0.318182
1	13637606	G	A	0.454023	0.32948
1	13639397	T	A	0.363636	0.230769
1	13639408	C	G	0.363636	0.214286
1	13639413	C	T	0.363636	0.230769
1	13639416	A	G	0.333333	0.230769
1	13639591	C	T	0.390476	0.207921
1	13639666	C	G	0.418367	0.214286
1	13639695	C	A	0.852941	0.666667
1	13639892	C	T	0.4375	1
1	13640431	G	C	0.861538	0.730159
1	13640478	G	A	0.391753	0.262626
1	13640568	A	C	0.543689	0.516667
1	13640685	G	T	0.428571	0.09375
1	13643519	C	T	0.625	0.448276
1	13661561	G	A	0.529412	0.75
1	13661687	T	G	1	1
1	13664763	G	A	0.588235	0.471154
1	13668117	C	T	0.590909	0.381818
1	13668306	T	G	0.876712	0.728916
1	13668369	G	A	0.91954	0.817308
1	13673056	C	G	0.133333	0.458333
1	13688036	G	C	0.272727	0.5
1	13691405	C	T	1	0.5
1	13691490	A	G	0.95	1
1	13691519	G	A	0.214286	0.216216
1	13691534	G	A	0.16129	0.25
1	13691591	G	A	0.178571	0.268293
1	13691616	G	A	0.192308	0.310345
1	13693444	C	T	0.916667	0.785714
1	13693447	A	C	1	0.785714
1	13693456	C	T	1	0.823529
1	13693491	A	G	0.96875	0.76
1	13693594	T	C	0.870968	0.688312
1	13693612	G	C	0.786408	0.474227
1	13693613	C	T	0.792453	0.484536
1	13693635	C	T	0.0729927	0.215517
1	13693663	G	A	0.205479	0
1	13693743	A	G	0.908046	0.802632
1	13708571	G	A	0.439024	0.195652
1	13708859	T	C	0.183673	0.586207
1	13708912	A	G	0.285714	0.542857
1	13709373	G	A	0.269231	0.1
1	13709550	C	T	0.0839695	0.275862
1	13709847	A	G	0.833333	0.642857
1	13740520	T	C	0.8	0.725
1	13740627	C	G	0.451613	0.571429
1	13740813	A	C	0.827586	0.75
1	13740824	C	T	0.857143	0.730769
1	13801162	C	G	0.5	0.8
1	13846421	T	C	0.818182	1
1	13846461	G	C	1	1
1	13846485	G	A	0.75	0.8
1	13879739	C	T	0.79646	0.70229
1	13880009	C	T	0.753247	0.434524
1	13880011	T	C	0.858108	0.70303
1	13880086	C	G	0.434783	0.266667
1	13880113	T	C	0.868852	0.779661
1	13880122	T	C	0.290909	0.296296
1	13885889	G	A	0.0357143	0.193548
1	13885895	T	C	0.0384615	0.205882
1	13885897	G	C	0.04	0.222222
1	13885995	T	C	0.56962	1
1	13886023	G	T	0.62069	1
1	13886092	C	T	0.254545	0
1	13886130	G	A	0.121739	0.279279
1	13886267	T	C	0.644231	0.765152
1	13886287	G	A	0.22449	0.274194
1	13886308	G	T	0.170732	0.222222
1	13886358	A	G	0.268293	0.148936
1	13886380	T	C	0.64	0.868421
1	13886555	T	C	0.4	0.636364
1	13891653	C	T	0.0833333	0.480769
1	13891666	T	C	0.416667	0.428571
1	13891673	T	G	0.368421	0.372549
1	13891685	G	T	0.368421	0.372549
1	13891698	C	T	0.395349	0.377358
1	13891817	T	C	0.313953	0.557522
1	13891984	G	A	0.58209	0.434211
1	13892135	A	C	0.571429	0.518519
1	13894736	G	A	0.272727	0.0714286
1	14006395	T	C	0.625	1
1	14006440	T	C	0.263158	0.25
1	14006441	C	T	0.263158	0.25
1	14006482	A	G	0.8125	1
1	14006490	A	T	0.846154	1
1	14006499	C	A	0.909091	1
1	14084105	A	G	0.936	1
1	14086721	C	G	0.857143	0.871795
1	14089147	A	G	0.842105	0.677686
1	14090796	G	A	0.0810811	0.169811
1	14090826	G	A	0.773585	0.721519
1	14090962	G	A	0.844	0.648
1	14091293	G	C	0.871795	0.609756
1	14091319	C	T	0.903226	0.75
1	14092713	C	A	0.842105	0.733333
1	14092714	T	C	0.842105	0.733333
1	14092721	T	C	0.809524	0.75
1	14092745	C	A	0.896552	0.736842
1	14092795	C	T	0.928571	0.636364
1	14092927	G	A	0.877419	0.698864
1	14094815	C	T	0.854545	0.638554
1	14094825	C	T	0.827586	0.638298
1	14096220	G	A	0.842697	0.551402
1	14096223	T	C	0.836957	0.558559
1	14101637	A	G	0.65	0.416667
1	14102991	G	A	0.837398	0.610169
1	14103715	C	T	0.836634	0.665138
1	14103770	T	C	0.8125	0.593548
1	14103771	G	A	0.820513	0.59375
1	14103782	C	T	0.783784	0.613333
1	14103828	G	A	0.791209	0.685714
1	14103969	G	A	0.888889	0.870968
1	14103988	A	G	0.846154	0.833333
1	14103999	G	A	1	0.909091
1	14104016	C	T	0.909091	0.842105
1	14107303	A	C	0.8	1
1	14107776	C	A	0.767857	0.70625
1	14111998	C	T	0.818182	0.666667
1	14118228	A	G	0.245161	0.296774
1	14118238	T	G	0.809524	0.775862
1	14118320	G	A	0.84	0.646586
1	14118440	A	G	0.833333	0.839744
1	14130117	C	T	0.0337079	0.264706
1	14159880	T	C	0.863636	0.867816
1	14166436	C	G	1	1
1	14235875	T	C	0.818182	0.833333
1	14235963	G	A	0.8	0.8
1	14300057	C	T	0.1	0.222222
1	14317492	C	G	0.933333	0.545455
1	14317523	T	C	0.894737	0.666667
1	14317644	T	C	0.939394	0.776119
1	14317669	A	C	0.932584	0.738636
1	14317708	T	C	0.978723	0.888889
1	14407266	C	T	0.0833333	0.235294
1	14415385	C	T	0.410072	0.782051
1	14415648	T	C	0.510638	0.865385
1	14416106	C	T	0.125	0.592593
1	14416153	T	C	0.214286	0.514286
1	14428082	T	A	0.407035	0.596567
1	14428088	C	T	0.391892	0.592
1	14428112	G	A	0.424	0.632
1	14428176	A	C	0.425703	0.60241
1	14429601	G	A	0.545455	0.846154
1	14430464	C	T	0.461538	0.5
1	14430518	A	G	0.484848	0.641026
1	14430523	T	G	0.030303	0.230769
1	14430687	G	A	0.392523	0.714286
1	14430699	A	G	0.376238	0.73913
1	14430702	C	T	0.56	0.857143
1	14430809	A	G	0.16129	0.295455
1	14430839	G	C	0.869565	0.787879
1	14430904	A	G	0.6	0.909091
1	14442532	T	C	0.75	0.956522
1	14442557	C	T	0.04	0.181818
1	14446689	T	A	0.64	0.654545
1	14446742	T	C	0.828571	0.866667
1	14446775	C	A	0.617647	0.8
1	14447107	G	T	0.75	0.9375
1	14447124	A	T	0.846154	0.923077
1	14447183	C	T	0.793103	0.966667
1	14449839	G	A	0.333333	0.636364
1	14449842	G	A	0.333333	0.666667
[truncated: 230,535+ more rows]
